# Supplementary material for: Navigating the future—community pharmacists’ attitudes towards AI integration in pharmacy services: a cross-sectional study in Aseer, Saudi Arabia
Source: PeerJ. 2026 May 8;14:e21246. doi: 10.7717/peerj.21246 (PMC13159730; doi:10.7717/peerj.21246)
Supplement: Supplemental Information 1 [file peerj-14-21246-s001.xlsx]

## Sheet: Artificial Intelligence In Phar
Timestamp	Age	Sex	Nationality	Years of experience	Number of daily pharmacy visitors	Number of working pharmacists	Number of daily prescriptions	Weekly working hours	Internet access	Drug information source	Average time spent with the patient	Have you heard the term (Artificial Intelligence) before this survey ?	Do you think you have e2ugh k2wledge about Artificial Intelligence application/machine learning ?	Do you think that Artificial intelligence will replace the pharmacist, in the healthcare system?	Do you think that "Artificial intelligence" will reduces errors in medical practice ?	Mdical data collection	Social data collection	Data claim (insurance)	Detecting hidden and undig2sed diseases	Identifying drug-related problem	Specifying treatment outcome	Evaluating different treatment options	Designing care plan	Resolved drug-related problem	Follow up and monitoring patients	Connecting healthcare provider systems	Obtain primary care and communicate with care providers from home	Improving patient adherence	Mediction dispensing	Patient counseling	I like to be up-to-date in AI application in pharmacy setting	I like to receive training on AI because it’s important to improve my career as a community pharmacist	I believe that AI will improve the services provided in the community pharmacy	I fear that AI could replace my job as pharmacist	I believe that AI applications will be widely used in pharmacy practice	I feel that AI can improve patient outcomes	I believe that AI is very useful for organizing our daily work	I believe that AI can multitask more effectively than humans and analyze data more quickly	I feel that AI can reduce the cost of care	Data Collector Number
2023/09/12 10:20:09 AM GMT+3	1	1	1	2023-05-10	3	2	4	3	2	2	2	1	1	2	1	1	4	1	4	1	3	3	2	1	2	2	3	4	2	2	2	3	4	3	1	3	2	4	1
2023/09/12 10:38:06 AM GMT+3	1	2	1	2023-01-04	1	1	1	1	1	1	1	1	1	1	1	2	2	2	2	2	2	2	2	2	2	2	2	2	2	2		2	2	2	2	2	2	2	2
2023/09/12 2:29:36 PM GMT+3	1	1	1	2023-01-04	3	1900-01-02	1900-01-02	2	1	1	1	1	1	1	1	2	2	2	2	2	2	2	2	2	2	2	2	2	2	2	2	2	2	2	2	2	2	2	2
2023/09/12 3:45:31 PM GMT+3	1	1	1	2023-01-04	2	1900-01-02	4	2	1	1	2	1	2	2	1	2	2	2	4	2	2	2	4	2	4	2	2	2	3	4	2	2	2	4	2	2	2	2	3
2023/09/12 5:01:59 PM GMT+3	1	1	1	2023-01-04	1	1	1	1	1	1	1	1	1	2	1	2	3	4	3	3	3	4	4	2	3	2	3	2	3	3	3	2	3	3	3	2	4	2	2
2023/09/12 5:24:46 PM GMT+3	1	2	2	2023-01-04			4	3	1	1	1	1	1	1	1	2	3	2	3	2	2	2	2	3	2	1	3	3	2	3	2	2	2	2	2	2	2	2	2
2023/09/12 11:42:18 PM GMT+3	2	2	2	2023-05-10	3	1	4	3	1	1	1	1	2	2	1	2	2	3	4	2	2	3	2	3	4	2	2	3	3	4	2	2	2	4	2	3	2	2	2
2023/09/13 4:53:29 PM GMT+3	2	2	2	11 - 15	3	1	4	3	1	1	3	1	1	2	1	1	1	1	2	1	1	1	1	1	1	1	1	1	1	2	1	1	1	5	1	1	1	1	1
2023/09/13 5:13:52 PM GMT+3	1	1	1	2023-01-04	3	2	4	3	1	1	2	1	2	2	1	2	3	2	2	3	3	2	4	3	3	1	1	2	2	3	1	1	1	1	1	2		1	2
2023/09/13 5:37:38 PM GMT+3	1	2	2	2023-05-10	3	1	4	3	1	1	3	1	1	1	1	2	2	3	2	2	2	3	2	2	2	2	2	2	2	2	1	2	2	2	2	2	2	2	2
2023/09/13 10:00:26 PM GMT+3	1	2	1	2023-01-04	3	2	2	3	1	1	1	1	2	2	1	2	2	2	3	2	2	2	2	3	3	3	3	3	3	2	2	1	1	3	3	3	3	3	3	3
2023/09/14 8:52:02 AM GMT+3	2	2	2	2023-05-10	3	1	3	3	1	1	1	1	2	2	2	1	1	1	1	1	1	1	1	1	1	1	1	1	1	1	1	1	1	3	3	1	3	2	2	4
2023/09/14 8:54:56 AM GMT+3	1	1	1	2023-01-04	3	2	3	2	1	1	1	2	2	1	1	2	3	3	3	3	2	2	2	2	2	2	2	2	2	2	2	2	2	5	3	1	1	1	5	4
2023/09/14 9:14:41 AM GMT+3	2	2	2	2023-05-10	3	1	4	1	1	1	2	2	1	1	1	1	1	1	1	1	1	1	1	1	2	1	2	2	2	1	1	1	1	2	2	2	3	2	2	4
2023/09/14 9:21:21 AM GMT+3	3	2	2	11 - 15	2	1	2	2	1	1	2	1	1	2	2	2	2	3	2	2	1	2	2	2	2	2	2	2	2	2										4
2023/09/14 9:37:05 AM GMT+3	1	2	1	2023-01-04	3	1	4	2	1	1	2	1	2	1	1	3	2	3	3	2	2	3	3	2	3	1	2	3	2	2	2	2	4	2	3	3	2	2	2	4
2023/09/14 10:17:06 AM GMT+3	1	1	1	2023-01-04	3	2	4	2	1	1	2	1	2	1	2	2	2	2	5	2	4	4	4	2	2	1	1	1	2	4	2	2	3	4	2	3	2	2	4	4
2023/09/14 12:19:00 PM GMT+3	1	1	1	2023-01-04	3	1	3	1	1	1	2	1	2	1	2	3	3	3	3	3	3	4	3	4	4	3	2	2	1	2	2	3	4	2	3	3	3	2	3	4
2023/09/14 2:53:07 PM GMT+3	2	2	1	2023-05-10	3	1	4	3	1	1	1	1	1	2	2	3	4	2	5	2	3	4	4	3	3	3	3	4	5	5	2	4	5	2	5	5	3	4	4	5
2023/09/14 4:14:31 PM GMT+3	1	1	1	2023-01-04	2	2	3	2	1	1	1	1	2	2	1	2	2	2	2	2	2	2	2	2	2	2	2	2	2	2	1	1	1	5	1	1	1	1	1	5
2023/09/17 1:19:41 AM GMT+3	1	1	1	2023-01-04	1	1	3	1	1	1	1	1	1	1	1	2	3	2	2	2	5	4	4	4	2	2	2	2	2	2	2	2	2	2	2	3	3	3	4	2
2023/09/17 1:49:55 AM GMT+3	1	1	1	2023-01-04	3	2	4	2	1	1	2	1	2	2	1	2	2	2	2	2	2	2	2	2	2	2	2	2	2	2	2	2	2	2	2	2	2	2	3	2
2023/09/17 3:44:59 PM GMT+3	1	1	1	2023-01-04	3	1	4	3	2	1	1	1	1	2	1	1	1	3	2	2	3	2	3	1	4	1	4	3	4	5	2	2	1	4	2	3	2	2	3	5
2023/09/17 4:04:30 PM GMT+3	1	1	1	2023-01-04	3	1	4	2	1	1	1		1	1	1	2	2	2	2	2	2	2	2	2	2	2	2	2	2	2	2	2	2	2	2	2	2	2	2	3
2023/09/17 4:15:31 PM GMT+3	3	2	2	11 - 15	3	1	3	3	1	1	1	1	2	2	1	2	2	2	2	2	2	2	2	2	2	2	2	2	2	2	2	2	2	2	2	2	2	2	2	5
2023/09/17 5:48:02 PM GMT+3	1	2	2	2023-05-10	3	3	4	3	1	1	1	1	1	2	2	3	3	3	2	2	2	3	3	3	3	3	3	3	3	3	3	3	3	4	4	4	3	3	4	5
2023/09/17 10:21:00 PM GMT+3	1	2	1	2023-01-04	2	1	4	3	1	2	1	2	1	2	2	1	1	3	2	2	3	4	3	3	2	2	2	1	1	1	4	2	2	4	3	2	4	4	2	1
2023/09/17 10:34:40 PM GMT+3	1	1	1	2023-01-04	3	3	4	2	2	2	1	2	2	2	2	2	2	3	3	2	3	3	2	2	2	2	2	2	3	4	3	2	3	4	2	4	5	3	1	3
2023/09/18 2:50:58 AM GMT+3	1	2	2	2023-05-10	3	1	3	3	1	1	2	1	1	1	1	1	1	2	2	2	2	2	2	2	2	2	2	2	2	2	2	2	2	4	1	1	1	2	2	5
2023/09/18 7:05:10 PM GMT+3	1	2	1	2023-01-04	3	1	4	1	1	1	2	2	2	2	1	3	1	2	2	2	3	1	1	3	2	2	1	3	1	1	1	1	1	5	2	3	2	1	1	1
2023/09/18 8:47:15 PM GMT+3	1	1	1	2023-01-04	3	1	4	2	1	1	2	2	2	2	1	2	2	2	2	3	2	2	2	2	4	1	1	4	2	4	1	2	3	2	2	2	1	3	2	1
2023/09/18 11:44:25 PM GMT+3	1	1	1	2023-01-04	3	1	4	2	2	1	1	1	2	1	1	3	3	3	2	2	2	2	3	4	3	4	3	3	3	3	2	2	2	3	2	2	2	2	2	1
2023/09/19 10:48:18 AM GMT+3	1	1	2	2023-05-10	2	2	2	2	2	1	1	1	1	1	1	2	2	2	2	5	3	4	1	3	3	3	3	2	2	2	2	2	1	2	2	2	2	2	2	2
2023/09/19 10:50:29 AM GMT+3	2	2	2	11 - 15	3	1	3	3	1	1	2	1	2	2	1	2		2	2	2	2	2	2	2	2	2	3	2	4	4	2	2	2	5	2	2	2	4	4	1
2023/09/19 10:59:40 AM GMT+3	1	1	1	2023-01-04	1	1	2	1	1	1	3	1	1	1	1	1	1	1	1	1	1	1	1	1	1	1	1	1	1	1	1	1	1	1	1	1	1	1	1	2
2023/09/19 11:01:44 AM GMT+3	1	1	1	2023-01-04	1	1	1	1	1	1	3	1	1	1	1	2	2	3	2	2	3	3	4	4	4	4	4	4	4	4	2	2	2	2	2	2		4	4	2
2023/09/19 11:54:09 AM GMT+3	2	1	1	2023-01-04	2	2	2015-10-01	2	1	1	2	2	2	2	2	3	3	3	3	3	3	3	3	3	3	3	3	3	3	3	4	4	4	4	4	4	4	2	2	2
2023/09/19 12:01:11 PM GMT+3	1	2	1	2023-01-04	3	2	2	2	2	2	1	1	2	1	1	3	4	2	5	5	3	1	5	3	4	4	1	3	3	1	4	2	5	2		4	4	1		2
2023/09/19 7:04:28 PM GMT+3	1	2	1	2023-01-04	3	1	2015-10-01	3	2	2	1	1	1	2	1	4	1	1	3	5	5	4	5	4	5	5	5	4	5	5	1	1	3	5	1	3	1	1	3	1
2023/09/19 8:40:40 PM GMT+3	1	2	1	2023-01-04	1	3		1	1	1	2	1	2	1	1	5	5	2	5	1	5	1	5	1	1	1	4	5	5	1	1	5	1	1	5	1	5	1	2	1
2023/09/19 8:58:00 PM GMT+3	2	2	1	11 - 15	3	3	4	3	1	1	2	2	2	2	1	2	3	2	3	2	3	3	3	3	2	3	4	4	4	5	2	3	3	1	2	4	2	4	3	1
2023/09/19 9:42:40 PM GMT+3	1	1	1	2023-01-04	1	1	1	1	1	1	1	1	1	1	1	1	1	1	1	1	1	1	1	1	1	1	1	1	1	1	1	1	1	1	1	1	1	1	1	1
2023/09/19 10:14:50 PM GMT+3	1	1	1	2023-05-10	2	1	3	1	1	1	2	1	1	1	1	1	3	4	3	3	1	2	3	2	5	1	3	2	4	3	1	2	4	3	5	4	3	1	5	1
2023/09/19 10:21:39 PM GMT+3	1	2	1	2023-01-04	2	2	3	1	1	1	2	1	1	2	2	1	1	1	1	1	1	1	1	1	1	1	1	1	1	1	1	1	1	1	1	1	1	1	1	3
2023/09/19 11:51:49 PM GMT+3	1	1	1	2023-01-04	2	1	3	1	1	1	2	1	2	2	1	1	1	2	2	2	2	2	2	2	2	2	2	2	2	2	2	2	2	2	2	2	2	2	2	4
2023/09/20 12:20:24 AM GMT+3	1	1	1	2023-01-04	2	1	2	2	1	1	2	1	2	2	1	1	1	1	3	2	3	3	3	3	2	1	1	3	3	3	1	1	1	3	2	2	1	1	2	1
2023/09/20 12:43:11 AM GMT+3	1	1	1	2023-01-04	3	1	1	2	1	1	1	1	1	2	1	2	2	2	2	2	2	2	2	2	2	2	2	2	3	3	2	2	2	3	3	3	3	3	3	1
2023/09/20 1:18:28 AM GMT+3	1	1	1	2023-01-04	3	1	2	2	1	1	2	1	1	1	2	1	1	1	5	3	3	3	5	2	3	3	5	5	1	5	3	5	3	1	2	5	2	3	4	4
2023/09/20 6:32:39 AM GMT+3	1	1	1	2023-01-04	2020-10-01	1	1	2	2	1	1	1	2	1	1	2	3	2	2	2	3	3	2	3	3	3	4	4	3	4	4	4	4	1	4	4	3	3	3	1
2023/09/20 8:30:23 AM GMT+3	1	1	1	2023-01-04	1	2	1	1	1	1	2	2	2	2	2	2	2	2	2	2	2	2	2	2	2	2	2	2	2	2	2	2	2	2	2	2	2	2	2	2
2023/09/20 11:12:24 AM GMT+3	1	1	1	2023-01-04	3	2	4	1	1	1	2	1	1	2	2	2	2	2	5	3	4	2	4	2	4	4	4	5	2	5	2	2	2	4	3	4	2	4	4	5
2023/09/20 11:34:48 AM GMT+3	1	1	1	2023-01-04	1	1	1	1	1	1	1	2	1	1	1	1	1	1	1	1	1	1	1	1	1	1	1	1	1	1	1	1	1	1	1	1	1	1	1	5
2023/09/20 12:17:56 PM GMT+3	1	1	1	2023-01-04	1	1	1	1	1	1	1	1	2	2	2	1	1	3	3	4	2	2	2	1	1	1	1	2	3	3	3	3	3	3	3	3	3	3	3	1
2023/09/20 1:04:46 PM GMT+3	1	1	1	2023-01-04	1	1	1	1	1	1	3	1	2	1	1	3	3	4	1	2	4	5	3	3	3	2	5	1	2	3	4	2	4	2	1	3	3	5	5	1
2023/09/20 2:39:05 PM GMT+3	1	1	1	2023-01-04	1	2	1	1	1	1	2	1	1	2	2	2	2	2	2	2	2	2	2	2	2	2	2	2	2	2	4	4	2	2	2	2	2	2	2	5
2023/09/20 2:48:59 PM GMT+3	1	1	1	2023-01-04	1	2	2	2	1	2	1	2	1	1	2	5	5	5	1	2	3	4	5	2	3	1	4	3	5	2	5	4	2	5	1	5	1	5	1	6
2023/09/20 3:13:12 PM GMT+3	1	1	1	2023-01-04	3	1	4	2	1	2	2	1	1	2	1	1	1	1	3	1	1	1	1	1	1	1	2	5	1	4	1	1	1	1	1	1	1	1	1	3
2023/09/20 6:28:16 PM GMT+3	1	2	1	11 - 15	2	2	3	2	1	2	> 15	1	1	2	2	3	1	4	3	5	5	5	5	5	5	5	1	5	1	3	1	1	2	3	3	5	5	5	5	6
2023/09/20 9:17:41 PM GMT+3	1	2	1	2023-01-04	1	1	1	1	1	1	2	2	1	2	1	3	2	3	2	2	3	3	3	2	2	2	3	2	2	2	2	3	2	3	2	3	2	3	2	5
2023/09/21 11:05:39 AM GMT+3	2	2	1	2023-01-04	3	1	4	2	1	1	2	1	2	2	1	2	3	2	3	2	3	3	3	2	2	2	2	2	4	3	2	2	2	3	2	2	2	3	4	1
2023/09/21 2:01:11 PM GMT+3	1	1	1	2023-01-04	3	1	4	2	1	2	1	1	1	2	1	1	1	2	3	2	3	2	2	2	4	3	4	2	3	3	1	1	1	4	3	2	2	1	2	1
2023/09/21 2:16:56 PM GMT+3	2	2	2	2023-05-10	3	1	4	3	1	1	2	1	1	1	2	2	2	2	2	2	2	2	2	2	2	2	2	2	2	2	2	2	2	2	2	2	2	2	2	3
2023/09/21 3:26:11 PM GMT+3	1	1	1	2023-01-04	3	2	4	1	1	1	2	2	2	1	1	1	2	2	5	4	4	4	4	2	2	2	2	2	2	2	2	2	3	5	3	4	5	4	3	6
2023/09/21 4:13:20 PM GMT+3	1	1	1	2023-01-04	3	2	4	1	1	1	2	1	1	2	1	3	2	2	5	2	3	2	2	2	2	2	2	2	2	4	3	3	3	3	2	2	2	2	2	3
2023/09/21 4:21:54 PM GMT+3	1	1	1	2023-01-04	1	1	2	1	1	1	1	2	1	1	1	2	3	3	4	3	2	4	2	3	2	2	2	1	1	2	3	3	3	3	3	3	3	3	2	3
2023/09/21 5:44:48 PM GMT+3	1	1	1	2023-01-04	1	2	4	2	1	2	2	1	2	2	1	1	3	2	4	4	3	2	4	4	2	3	2	4	3	2	3	1	4	1	2	3	3	1	2	3
2023/09/21 6:06:27 PM GMT+3	1	1	1	2023-01-04	1	2	2	1	1	1	1	1	1	2	2	1	2	3	1	2	3	3	2	1	4	1	1	1	4	3	2	4	4	1	1	1	1	1	1	3
2023/09/21 10:21:32 PM GMT+3	2	2	2	2023-05-10	3	1	4	3	1	1	2	1	2	2	2	2	2	2	3	2	2	3	2	2	3	2	3	3		1	2	1	1	1	2	2	2	2	2	1
2023/09/22 2:42:21 PM GMT+3	1	2	1	2023-01-04	3	1	4	1	1	1	2	1	2	2	1	2	2	2	2	2	2	2	2	2	2	2	2	2	2	1	1	1	1	1	1	1	1	1	1	4
2023/09/22 2:46:52 PM GMT+3	2	1	2	2023-05-10	3	3	4	3	2	2	> 15	1	2	2	1	4	4	4	4	4	4	4	2	4	4	4	4	4	4	2	3	3	3	5	3	4	2	4	3	4
2023/09/22 7:05:10 PM GMT+3	1	2	1	2023-05-10	3	3	4	2	1	1	3	1	1	1	1	3	3	3	3	3	3	3	3	3	3	3	3	4	3	3	2	1	2	1	3	3	3	2	3	3
2023/09/24 6:04:11 PM GMT+3	1	2	1	2023-01-04	2	2	2	3	1	1	2	1	1	1	1	2	2	3		2	2	2	3	2	4	4	4	2	1	2	2	1	1	1	1	2	2	2	2	6
2023/09/24 6:12:38 PM GMT+3	1	2	1	2023-01-04	3	2	4	2	1	1	3	1	2	1	1	1	1	1	2	1	1	1	1	1	2	4	1	1	1	2	2	4	2	2	1	1	1	1	1	6
2023/09/24 6:22:32 PM GMT+3	2	1	1	2023-01-04	3	1	4	3	1	1	1	1	2	2	1	2	2	2	3	2	3	3	2	2	2	2	2	2	3	3	2	2	3	3	1	1	1	1	1	6
2023/09/24 6:26:24 PM GMT+3	1	1	1	2023-01-04	3	1	4	3	1	1	1	1	2	1	1	2	2	2	3	2	2	2	2	2	3	3	2	2	2	3	2	2	2	4	2	2	2	1	2	6
2023/09/24 6:36:14 PM GMT+3	1	1	1	2023-01-04	3	1	4	3	1	1	1	1	1	1	1	1	2	2	2	2	2	2	2	2	4	2	2	2	2	2	2	2	2	4	2	2	2	2	2	6
2023/09/24 6:51:29 PM GMT+3	1	1	1	2023-01-04	2	1	3	3	1	1	1	1	1	1	1	1	2	2	3	1	1	1	1	1	2	1	1	1	3	2	1	1	1	3	2	2	2	1	1	6
2023/09/24 7:16:46 PM GMT+3	1	1	1	2023-01-04	2	1	3	2	1	1	1	1	2	1	1	2	2	2	2	2	2	2	2	2	2	2	2	2	2	3	2	2	2	2	2	2	2	2	2	6
2023/09/24 7:18:29 PM GMT+3	2	2	1	2023-05-10	3	1	4	2	1	1	1	1	1	1	1	2	2	2	2	2	2	2	2	2	2	2	2	2	2	2	2	2	2	2	2	2	2	2	2	6
2023/09/24 7:20:44 PM GMT+3	1	1	1	2023-01-04	3	1	4	2	1	1	1	1	1	1	1	2	2	2	2	2	2	2	2	2	2	2	2	2	2	2	2	2	2	2	2	2	2	2	2	6
2023/09/25 11:16:39 AM GMT+3	1	2	2	2023-05-10	3	1	3	1	1	1	2	1	1	2	1	2	2	3	2	2	2	2	2	2	2	3	3	2	2	1	1	2	1	4	2	2	2	2	2	1
2023/09/25 10:20:02 PM GMT+3	1	2	1	2023-01-04	3	2	4	1	1	2	1	1	1	2	1	1	1	1	5	1	3	3	5	1	5	1	4	5	3	3	1	1	1	4	4	3	3	2	4	5
2023/09/27 11:03:22 AM GMT+3	1	1	1	2023-01-04	3	1	4	1	2	2	1	1	1	1	1	4	4	4	4	2	4	1	1	2	4	2	4	2	2	2	2	2	2	2						4
2023/09/27 11:13:58 AM GMT+3	1	1	1	2023-01-04	2	2	3	1	1	1	1	1	2	2	2	4	2	2	3	4	3	3	3	3	2	2	2	2	3	3	3	2	3	4	3	4	2	4	3	4
2023/09/27 11:31:30 AM GMT+3	1	1	1	2023-01-04	2	1	3	1	1	1	1	1	2	2	1	2	2	2	3	3	2	3	2	3	2	3	2	2	2	2	2	2	3	4	2	3	2	2	2	4
2023/09/27 6:53:17 PM GMT+3	2	2	1	2023-05-10	3	2	3	1	1	1	1	1	2	2	1	2	2	3	4	2	2	2	4	2	1	1	1	3	5	5	2	2	2	3	2	2	2	2	3	1
2023/09/27 6:57:17 PM GMT+3	2	2	2	11 - 15	3	1	3	3	1	1	2	1	2	2	1	2	3	3	2	2	2	2	3	2	4	4	4	3	4	4	2	2	2	2	2	2	2	2	2	6
2023/09/27 7:00:18 PM GMT+3	1	1	1	2023-01-04	3	1	1	2	1	2	1	2	2	1	1	2	3	3	2	2	3	2	3	2	3	3	3	2	2	1	1	1	1	3	1	1	1	2	1	1
2023/09/27 7:23:20 PM GMT+3	1	1	1	2023-01-04	2	1	1	2	1	1	1	2	2	2	2	3	3	3	3	3	3	3	3	3	3	3	3	3	3	3	3	3	3	3	3	3	3	3	3	1
2023/09/27 7:29:36 PM GMT+3	1	2	2	2023-05-10	3	1	2	3	1	1	2	1	2	1	2	1	1	2	1	1	1	1	1	1	1	1	1	1	1	1
2023/09/27 7:34:10 PM GMT+3	2	2	2	2023-05-10	3	1	2	3	1	1	2	1	2	1	1	2	2	2	1	1	1	1	1	1	1	1	1	1	1	1	2	4	5	3	1	1	4	2	2	1
2023/09/27 8:31:55 PM GMT+3	4	2	2	> 15	3	1	4	3	1	1	1	1	2	2	2	1	1	1	1	1	1	1	1		1	1	1	1	1	1	1	1	1	4	2	1	1	3	3	1
2023/09/27 10:01:10 PM GMT+3	2	2	1	2023-01-04	2	1	4	2	1	1	1	1	1	2	1	2	2	2	2	2	2	2	2	2	2	2	2	2	2	2	2	2	2	4	2	2	2	2	2	6
2023/09/27 10:02:47 PM GMT+3	1	1	1	2023-01-04	3	1	1	2	1	1	1	1	2	2	1	2	2	2	2	2	2	2	2	2	2	2	2	2	2	2	2	2	2	4	2	2	2	2	2	6
2023/09/30 7:53:41 PM GMT+3	1	2	2	2023-05-10	2	2	2	2	1	1	1	1	1	2	2	1	1	4	4	4	3	4	4	3	5	3	2	1	1	1	1	1	1	1	1	1	2	2	2	2
2023/09/30 7:55:04 PM GMT+3	2	2	2	11 - 15	2	2	2	2	2	2	3	1	2	2	1	1	4	3	2	2	2	2	2	2	2	3	3	3	4	3	1	2	2	3	5	5	4	4	1	2
2023/09/30 7:59:21 PM GMT+3	1	1	1	2023-01-04	1	1	1	1	1	1	1	1	1	1	1	1	1	1	1	1	1	1	1	1	1	1	1	1	1	1	1	1	1	1	1	1	1	1	1	2
2023/09/30 8:03:07 PM GMT+3	1	1	1	2023-01-04	2	1	3	1	2	1	3	2	2	1	1	2	2	2	2	2	2	2	2	2	2	2	2	2	2	2	2	2	2	2	2	2	2	2	2	2
2023/09/30 8:05:21 PM GMT+3	2	2	1	2023-05-10	3	3	1	3	2	2	3	2	1	1	2	3	3	3	3	3	3		3	3	3	3		3	3	3	3	3	3	3	3	3	3	3	3	5
2023/09/30 8:11:01 PM GMT+3	1	1	1	2023-05-10	2	1	3	3	1	2	2	1	1	2	1	2	3	3	1	4	5	5	1	2	5	4	1	3	1	5		4	1	4	5	3	3	2	1	2
2023/09/30 11:13:36 PM GMT+3	3	2	2	11 - 15	3	3	2	1	2	2	1	1	2	2	1	5	3	1	2	2	3	2	4	1	4	5	1	1	4	2	5	1	1	3	2	1	5	2	1	2
2023/10/01 11:11:35 AM GMT+3	2	1	1	2023-01-04	2	1	2	1	1	1	1	1	2	2	1	3	3	2	2	2	2	2	2	2	2	2	2	2	2	1	2	2	2	1	1	3	1	4	4	3
2023/10/01 11:59:55 AM GMT+3	1	1	1	2023-01-04	1	1	1	1	1	1	1	1	2	1	1	2	2	2	2	2	2	2	2	2	2	2	2	2	2	2	2	2	2	2	2	2	2	2	2	3
2023/10/01 2:32:47 PM GMT+3	1	1	1	2023-01-04	2	1	1	1	1	1	2	1	2	2	2	3	1	3	1	4	1	3	3	1	3	5	3	4	2	3	1	2	5	4	1	4	1	3	3	3
2023/10/01 6:59:46 PM GMT+3	1	1	1	2023-01-04	3	1	1	1	2	1	2	1	2	1	2	2	2	2	4	2	2	2	2	2	2	2	2	2	2	2	2	2	2	2	3	3	3	3	3	3
2023/10/01 7:24:13 PM GMT+3	1	1	1	2023-01-04	3	2	2	1	1	1	2	1	1	2	2	2	3	2	4	3	3	3	3	3		3	3	3	3	3	4	3	3	3	3	3	3	3	3	5
2023/10/01 7:38:16 PM GMT+3	3	2	1	11 - 15	2	2	3	1	1	1	3	1	2	1	2	1	2	3	3	3	3	3	3	3	3	3	3	3	3	3	4	2	2	2	2	3	2	2	2	5
2023/10/01 7:49:59 PM GMT+3	1	1	1	2023-01-04	3	2	1	1	1	1	2	1	2	2	2	1	3	1	1	1	1	1	1	1	1	3	1	1	1	1	3	2	3	1	3	2	1	1	1	2
2023/10/01 8:01:22 PM GMT+3	1	1	1	2023-01-04	3	3	4	2	1	1	2	2	2	2	1	2	2	2	3	3	3	3	3	3	3	3	3	3	3	3	3	3	3	3	3	3	3	3	3	5
2023/10/01 8:55:51 PM GMT+3	1	2	2	2023-05-10	2	3	3	2	2	1	3		1	2	2	2	3	3	2	3	3	2	2	2	2	3	1	2	2	2	3	2	2	2	3	2	2	2	2	2
2023/10/02 2:11:50 AM GMT+3	1	1	1	2023-01-04	3	2	4	1	1	1	2	1	1	2	2	2	2	3	5	2	5	4	2	3	4	4	4	4	2	4	2	2	3	5	3	4	3	4	4	5
2023/10/02 6:35:26 PM GMT+3	1	1	1	2023-01-04	1	3	4	2	1	1	2	1	1	1	2	2	3	2	5	3	3	2	3	3	4	2	2	2	2	2	1	1	3	1	2	3	2	2	4	5
2023/10/02 9:29:35 PM GMT+3	1	1	1	2023-01-04	1	1	1	1	2	2	1	1	1	2	2	5	5	2	5	1	5	1	4	5	5	5	5	5	1	1	1	2	1	5	3	2	5	1	5	4
2023/10/03 10:15:06 PM GMT+3	1	2	1	2023-01-04	3	1	4	2	1	1	1	1	1	2	1	2	2	2	2	2	2	2	2	2	2	2	2	2	2	2	2	2	2	5	2	2	2	2	2	6
2023/10/04 1:44:12 PM GMT+3	3	1	2	11 - 15	3	1	4	2	1	1	1	2	1	2	1	2	4	2	4	2	2	2	2	4	3	4	2	3	4	4	4	2	3	2	3	4	2	2	3	5
2023/10/10 11:54:50 AM GMT+3	1	1	1	2023-01-04	1	1	1	1	1	1	1	1	1	1	1	1	1	1	1	1	1	1		1	1	1	1	1	1	1	1	1	1	1	1	3	3	3	3	3
2023/10/20 9:18:45 PM GMT+3	3	1	2	11 - 15	2	1	4	2	1	1	2	1	2	2	1	2	2	2	3	2	4	3	3	3	3	2	3	3	3	3	2	2	2	3	2	3	3	3	3	2

## Sheet: Sheet1
																												Years of experience
																											2	2023-05-10
																											1	2023-01-04
																											1	2023-01-04
																											1	2023-01-04
																											1	2023-01-04
																											1	2023-01-04
																											2	2023-05-10
																											3	11 - 15
																											1	2023-01-04
																											2	2023-05-10
																											1	2023-01-04
																											2	2023-05-10
																											1	2023-01-04
																											2	2023-05-10
																											3	11 - 15
																											1	2023-01-04
																											1	2023-01-04
																											1	2023-01-04
																											2	2023-05-10
																											1	2023-01-04
																											1	2023-01-04
																											1	2023-01-04
																											1	2023-01-04
																											1	2023-01-04
																											3	11 - 15
																											2	2023-05-10
																											1	2023-01-04
																											1	2023-01-04
																											2	2023-05-10
																											1	2023-01-04
																											1	2023-01-04
																											1	2023-01-04
																											2	2023-05-10
																											3	11 - 15
																											1	2023-01-04
																											1	2023-01-04
																											1	2023-01-04
																											1	2023-01-04
																											1	2023-01-04
																											1	2023-01-04
																											3	11 - 15
																											1	2023-01-04
																											2	2023-05-10
																											1	2023-01-04
																											1	2023-01-04
																											1	2023-01-04
																											1	2023-01-04
																											1	2023-01-04
																											1	2023-01-04
																											1	2023-01-04
																											1	2023-01-04
																											1	2023-01-04
																											1	2023-01-04
																											1	2023-01-04
																											1	2023-01-04
																											1	2023-01-04
																											1	2023-01-04
																											3	11 - 15
																											1	2023-01-04
																											1	2023-01-04
																											1	2023-01-04
																											2	2023-05-10
																											1	2023-01-04
																											1	2023-01-04
																											1	2023-01-04
																											1	2023-01-04
																											1	2023-01-04
																											2	2023-05-10
																											1	2023-01-04
																											2	2023-05-10
																											2	2023-05-10
																											1	2023-01-04
																											1	2023-01-04
																											1	2023-01-04
																											1	2023-01-04
																											1	2023-01-04
																											1	2023-01-04
																											1	2023-01-04
																											2	2023-05-10
																											1	2023-01-04
																											2	2023-05-10
																											1	2023-01-04
																											1	2023-01-04
																											1	2023-01-04
																											1	2023-01-04
																											2	2023-05-10
																											3	11 - 15
																											1	2023-01-04
																											1	2023-01-04
																											2	2023-05-10
																											2	2023-05-10
																											3	> 15
																											1	2023-01-04
																											1	2023-01-04
																											2	2023-05-10
																											3	11 - 15
																											1	2023-01-04
																											1	2023-01-04
																											2	2023-05-10
																											2	2023-05-10
																											3	11 - 15
																											1	2023-01-04
																											1	2023-01-04
																											1	2023-01-04
																											1	2023-01-04
																											1	2023-01-04
																											3	11 - 15
																											1	2023-01-04
																											1	2023-01-04
																											2	2023-05-10
																											1	2023-01-04
																											1	2023-01-04
																											1	2023-01-04
																											1	2023-01-04
																											3	11 - 15
																											1	2023-01-04
																											3	11 - 15
