# Supplementary material for: Navigating the future—community pharmacists’ attitudes towards AI integration in pharmacy services: a cross-sectional study in Aseer, Saudi Arabia
Source: PeerJ. 2026 May 8;14:e21246. doi: 10.7717/peerj.21246 (PMC13159730; doi:10.7717/peerj.21246)
Supplement: Supplemental Information 2 — Rows represent observations, and columns represent variables (defined in the header ) . Data collection and preprocessing details are described in the Methods section. [file peerj-14-21246-s002.csv]

Timestamp	Age	Sex	Nationality	Years of experience	Number of daily pharmacy visitors	Number of working pharmacists	Number of daily prescriptions	Weekly working hours	Internet access	Drug information source	Average time spent with the patient	Have you heard the term (Artificial Intelligence) before this survey ?	Do you think you have enough knowledge about Artificial Intelligence application/machine learning ?	Do you think that Artificial intelligence will replace the pharmacist, in the healthcare system?	Do you think that "Artificial intelligence" will reduces errors in medical practice ?	Mdical data collection	Social data collection	Data claim (insurance)	Detecting hidden and undignosed diseases	Identifying drug-related problem	Specifying treatment outcome	Evaluating different treatment options	Designing care plan	Resolved drug-related problem	Follow up and monitoring patients	Connecting healthcare provider systems	Obtain primary care and communicate with care providers from home	Improving patient adherence	Mediction dispensing	Patient counseling	I like to be up-to-date in AI application in pharmacy setting	I like to receive training on AI because it’s important to improve my career as a community pharmacist	I believe that AI will improve the services provided in the community pharmacy	I fear that AI could replace my job as pharmacist	I believe that AI applications will be widely used in pharmacy practice	I feel that AI can improve patient outcomes	I believe that AI is very useful for organizing our daily work	I believe that AI can multitask more effectively than humans and analyze data more quickly	I feel that AI can reduce the cost of care	Data Collector Number
2023/09/12 10:20:09 AM GMT+3	25 - 30	Female	Saudi	5-10	> 20	5 -10	>15	> 50	No	No	5 - 10 min	Yes	Yes	No	Yes	Strongly agree	Disagree	Strongly agree	Disagree	Strongly agree	Neutral	Neutral	Agree	Strongly agree	Agree	Agree	Neutral	Disagree	Agree	Agree	Agree	Neutral	Disagree	Neutral	Strongly Agree	Neutral	Agree	Disagree	Strongly Agree
2023/09/12 10:38:06 AM GMT+3	25 - 30	Male	Saudi	1-4	< 10	< 5	< 5	< 40	Yes	Yes	< 5 min	Yes	Yes	Yes	Yes	Agree	Agree	Agree	Agree	Agree	Agree	Agree	Agree	Agree	Agree	Agree	Agree	Agree	Agree	Agree		Agree	Agree	Agree	Agree	Agree	Agree	Agree	Agree
2023/09/12 2:29:36 PM GMT+3	25 - 30	Female	Saudi	1-4	> 20	5 -10	5 - 10	40 - 50	Yes	Yes	< 5 min	Yes	Yes	Yes	Yes	Agree	Agree	Agree	Agree	Agree	Agree	Agree	Agree	Agree	Agree	Agree	Agree	Agree	Agree	Agree	Agree	Agree	Agree	Agree	Agree	Agree	Agree	Agree	Agree
2023/09/12 3:45:31 PM GMT+3	25 - 30	Female	Saudi	1-4	10 - 20	5 -10	>15	40 - 50	Yes	Yes	5 - 10 min	Yes	No	No	Yes	Agree	Agree	Agree	Disagree	Agree	Agree	Agree	Disagree	Agree	Disagree	Agree	Agree	Agree	Neutral	Disagree	Agree	Agree	Agree	Disagree	Agree	Agree	Agree	Agree	Neutral
2023/09/12 5:01:59 PM GMT+3	25 - 30	Female	Saudi	1-4	< 10	< 5	< 5	< 40	Yes	Yes	< 5 min	Yes	Yes	No	Yes	Agree	Neutral	Disagree	Neutral	Neutral	Neutral	Disagree	Disagree	Agree	Neutral	Agree	Neutral	Agree	Neutral	Neutral	Neutral	Agree	Neutral	Neutral	Neutral	Agree	Disagree	Agree	Agree
2023/09/12 5:24:46 PM GMT+3	25 - 30	Male	Non Saudi	1-4			>15	> 50	Yes	Yes	< 5 min	Yes	Yes	Yes	Yes	Agree	Neutral	Agree	Neutral	Agree	Agree	Agree	Agree	Neutral	Agree	Strongly agree	Neutral	Neutral	Agree	Neutral	Agree	Agree	Agree	Agree	Agree	Agree	Agree	Agree	Agree
2023/09/12 11:42:18 PM GMT+3	31 - 35	Male	Non Saudi	5-10	> 20	< 5	>15	> 50	Yes	Yes	< 5 min	Yes	No	No	Yes	Agree	Agree	Neutral	Disagree	Agree	Agree	Neutral	Agree	Neutral	Disagree	Agree	Agree	Neutral	Neutral	Disagree	Agree	Agree	Agree	Disagree	Agree	Neutral	Agree	Agree	Agree
2023/09/13 4:53:29 PM GMT+3	31 - 35	Male	Non Saudi	11 - 15	> 20	< 5	>15	> 50	Yes	Yes	10 - 15 min	Yes	Yes	No	Yes	Strongly agree	Strongly agree	Strongly agree	Agree	Strongly agree	Strongly agree	Strongly agree	Strongly agree	Strongly agree	Strongly agree	Strongly agree	Strongly agree	Strongly agree	Strongly agree	Agree	Strongly Agree	Strongly Agree	Strongly Agree	Strongly Disagree	Strongly Agree	Strongly Agree	Strongly Agree	Strongly Agree	Strongly Agree
2023/09/13 5:13:52 PM GMT+3	25 - 30	Female	Saudi	1-4	> 20	5 -10	>15	> 50	Yes	Yes	5 - 10 min	Yes	No	No	Yes	Agree	Neutral	Agree	Agree	Neutral	Neutral	Agree	Disagree	Neutral	Neutral	Strongly agree	Strongly agree	Agree	Agree	Neutral	Strongly Agree	Strongly Agree	Strongly Agree	Strongly Agree	Strongly Agree	Agree		Strongly Agree	Agree
2023/09/13 5:37:38 PM GMT+3	25 - 30	Male	Non Saudi	5-10	> 20	< 5	>15	> 50	Yes	Yes	10 - 15 min	Yes	Yes	Yes	Yes	Agree	Agree	Neutral	Agree	Agree	Agree	Neutral	Agree	Agree	Agree	Agree	Agree	Agree	Agree	Agree	Strongly Agree	Agree	Agree	Agree	Agree	Agree	Agree	Agree	Agree
2023/09/13 10:00:26 PM GMT+3	25 - 30	Male	Saudi	1-4	> 20	5 -10	5 - 10	> 50	Yes	Yes	< 5 min	Yes	No	No	Yes	Agree	Agree	Agree	Neutral	Agree	Agree	Agree	Agree	Neutral	Neutral	Neutral	Neutral	Neutral	Neutral	Agree	Agree	Strongly Agree	Strongly Agree	Neutral	Neutral	Neutral	Neutral	Neutral	Neutral	3
2023/09/14 8:52:02 AM GMT+3	31 - 35	Male	Non Saudi	5-10	> 20	< 5	10 - 15	> 50	Yes	Yes	< 5 min	Yes	No	No	No	Strongly agree	Strongly agree	Strongly agree	Strongly agree	Strongly agree	Strongly agree	Strongly agree	Strongly agree	Strongly agree	Strongly agree	Strongly agree	Strongly agree	Strongly agree	Strongly agree	Strongly agree	Strongly Agree	Strongly Agree	Strongly Agree	Neutral	Neutral	Strongly Agree	Neutral	Agree	Agree	4
2023/09/14 8:54:56 AM GMT+3	25 - 30	Female	Saudi	1-4	> 20	5 -10	10 - 15	40 - 50	Yes	Yes	< 5 min	No	No	Yes	Yes	Agree	Neutral	Neutral	Neutral	Neutral	Agree	Agree	Agree	Agree	Agree	Agree	Agree	Agree	Agree	Agree	Agree	Agree	Agree	Strongly Disagree	Neutral	Strongly Agree	Strongly Agree	Strongly Agree	Strongly Disagree	4
2023/09/14 9:14:41 AM GMT+3	31 - 35	Male	Non Saudi	5-10	> 20	< 5	>15	< 40	Yes	Yes	5 - 10 min	No	Yes	Yes	Yes	Strongly agree	Strongly agree	Strongly agree	Strongly agree	Strongly agree	Strongly agree	Strongly agree	Strongly agree	Strongly agree	Agree	Strongly agree	Agree	Agree	Agree	Strongly agree	Strongly Agree	Strongly Agree	Strongly Agree	Agree	Agree	Agree	Neutral	Agree	Agree	4
2023/09/14 9:21:21 AM GMT+3	36 - 40	Male	Non Saudi	11 - 15	10 - 20	< 5	5 - 10	40 - 50	Yes	Yes	5 - 10 min	Yes	Yes	No	No	Agree	Agree	Neutral	Agree	Agree	Strongly agree	Agree	Agree	Agree	Agree	Agree	Agree	Agree	Agree	Agree										4
2023/09/14 9:37:05 AM GMT+3	25 - 30	Male	Saudi	1-4	> 20	< 5	>15	40 - 50	Yes	Yes	5 - 10 min	Yes	No	Yes	Yes	Neutral	Agree	Neutral	Neutral	Agree	Agree	Neutral	Neutral	Agree	Neutral	Strongly agree	Agree	Neutral	Agree	Agree	Agree	Agree	Disagree	Agree	Neutral	Neutral	Agree	Agree	Agree	4
2023/09/14 10:17:06 AM GMT+3	25 - 30	Female	Saudi	1-4	> 20	5 -10	>15	40 - 50	Yes	Yes	5 - 10 min	Yes	No	Yes	No	Agree	Agree	Agree	Strongly Disagree	Agree	Disagree	Disagree	Disagree	Agree	Agree	Strongly agree	Strongly agree	Strongly agree	Agree	Disagree	Agree	Agree	Neutral	Disagree	Agree	Neutral	Agree	Agree	Disagree	4
2023/09/14 12:19:00 PM GMT+3	25 - 30	Female	Saudi	1-4	> 20	< 5	10 - 15	< 40	Yes	Yes	5 - 10 min	Yes	No	Yes	No	Neutral	Neutral	Neutral	Neutral	Neutral	Neutral	Disagree	Neutral	Disagree	Disagree	Neutral	Agree	Agree	Strongly agree	Agree	Agree	Neutral	Disagree	Agree	Neutral	Neutral	Neutral	Agree	Neutral	4
2023/09/14 2:53:07 PM GMT+3	31 - 35	Male	Saudi	5-10	> 20	< 5	>15	> 50	Yes	Yes	< 5 min	Yes	Yes	No	No	Neutral	Disagree	Agree	Strongly Disagree	Agree	Neutral	Disagree	Disagree	Neutral	Neutral	Neutral	Neutral	Disagree	Strongly Disagree	Strongly Disagree	Agree	Disagree	Strongly Disagree	Agree	Strongly Disagree	Strongly Disagree	Neutral	Disagree	Disagree	5
2023/09/14 4:14:31 PM GMT+3	25 - 30	Female	Saudi	1-4	10 - 20	5 -10	10 - 15	40 - 50	Yes	Yes	< 5 min	Yes	No	No	Yes	Agree	Agree	Agree	Agree	Agree	Agree	Agree	Agree	Agree	Agree	Agree	Agree	Agree	Agree	Agree	Strongly Agree	Strongly Agree	Strongly Agree	Strongly Disagree	Strongly Agree	Strongly Agree	Strongly Agree	Strongly Agree	Strongly Agree	5
2023/09/17 1:19:41 AM GMT+3	25 - 30	Female	Saudi	1-4	< 10	< 5	10 - 15	< 40	Yes	Yes	< 5 min	Yes	Yes	Yes	Yes	Agree	Neutral	Agree	Agree	Agree	Strongly Disagree	Disagree	Disagree	Disagree	Agree	Agree	Agree	Agree	Agree	Agree	Agree	Agree	Agree	Agree	Agree	Neutral	Neutral	Neutral	Disagree	2
2023/09/17 1:49:55 AM GMT+3	25 - 30	Female	Saudi	1-4	> 20	5 -10	>15	40 - 50	Yes	Yes	5 - 10 min	Yes	No	No	Yes	Agree	Agree	Agree	Agree	Agree	Agree	Agree	Agree	Agree	Agree	Agree	Agree	Agree	Agree	Agree	Agree	Agree	Agree	Agree	Agree	Agree	Agree	Agree	Neutral	2
2023/09/17 3:44:59 PM GMT+3	25 - 30	Female	Saudi	1-4	> 20	< 5	>15	> 50	No	Yes	< 5 min	Yes	Yes	No	Yes	Strongly agree	Strongly agree	Neutral	Agree	Agree	Neutral	Agree	Neutral	Strongly agree	Disagree	Strongly agree	Disagree	Neutral	Disagree	Strongly Disagree	Agree	Agree	Strongly Agree	Disagree	Agree	Neutral	Agree	Agree	Neutral	5
2023/09/17 4:04:30 PM GMT+3	25 - 30	Female	Saudi	1-4	> 20	< 5	>15	40 - 50	Yes	Yes	< 5 min		Yes	Yes	Yes	Agree	Agree	Agree	Agree	Agree	Agree	Agree	Agree	Agree	Agree	Agree	Agree	Agree	Agree	Agree	Agree	Agree	Agree	Agree	Agree	Agree	Agree	Agree	Agree	3
2023/09/17 4:15:31 PM GMT+3	36 - 40	Male	Non Saudi	11 - 15	> 20	< 5	10 - 15	> 50	Yes	Yes	< 5 min	Yes	No	No	Yes	Agree	Agree	Agree	Agree	Agree	Agree	Agree	Agree	Agree	Agree	Agree	Agree	Agree	Agree	Agree	Agree	Agree	Agree	Agree	Agree	Agree	Agree	Agree	Agree	5
2023/09/17 5:48:02 PM GMT+3	25 - 30	Male	Non Saudi	5-10	> 20	> 10	>15	> 50	Yes	Yes	< 5 min	Yes	Yes	No	No	Neutral	Neutral	Neutral	Agree	Agree	Agree	Neutral	Neutral	Neutral	Neutral	Neutral	Neutral	Neutral	Neutral	Neutral	Neutral	Neutral	Neutral	Disagree	Disagree	Disagree	Neutral	Neutral	Disagree	5
2023/09/17 10:21:00 PM GMT+3	25 - 30	Male	Saudi	1-4	10 - 20	< 5	>15	> 50	Yes	No	< 5 min	No	Yes	No	No	Strongly agree	Strongly agree	Neutral	Agree	Agree	Neutral	Disagree	Neutral	Neutral	Agree	Agree	Agree	Strongly agree	Strongly agree	Strongly agree	Disagree	Agree	Agree	Disagree	Neutral	Agree	Disagree	Disagree	Agree	1
2023/09/17 10:34:40 PM GMT+3	25 - 30	Female	Saudi	1-4	> 20	> 10	>15	40 - 50	No	No	< 5 min	No	No	No	No	Agree	Agree	Neutral	Neutral	Agree	Neutral	Neutral	Agree	Agree	Agree	Agree	Agree	Agree	Neutral	Disagree	Neutral	Agree	Neutral	Disagree	Agree	Disagree	Strongly Disagree	Neutral	Strongly Agree	3
2023/09/18 2:50:58 AM GMT+3	25 - 30	Male	Non Saudi	5-10	> 20	< 5	10 - 15	> 50	Yes	Yes	5 - 10 min	Yes	Yes	Yes	Yes	Strongly agree	Strongly agree	Agree	Agree	Agree	Agree	Agree	Agree	Agree	Agree	Agree	Agree	Agree	Agree	Agree	Agree	Agree	Agree	Disagree	Strongly Agree	Strongly Agree	Strongly Agree	Agree	Agree	5
2023/09/18 7:05:10 PM GMT+3	25 - 30	Male	Saudi	1-4	> 20	< 5	>15	< 40	Yes	Yes	5 - 10 min	No	No	No	Yes	Neutral	Strongly agree	Agree	Agree	Agree	Neutral	Strongly agree	Strongly agree	Neutral	Agree	Agree	Strongly agree	Neutral	Strongly agree	Strongly agree	Strongly Agree	Strongly Agree	Strongly Agree	Strongly Disagree	Agree	Neutral	Agree	Strongly Agree	Strongly Agree	1
2023/09/18 8:47:15 PM GMT+3	25 - 30	Female	Saudi	1-4	> 20	< 5	>15	40 - 50	Yes	Yes	5 - 10 min	No	No	No	Yes	Agree	Agree	Agree	Agree	Neutral	Agree	Agree	Agree	Agree	Disagree	Strongly agree	Strongly agree	Disagree	Agree	Disagree	Strongly Agree	Agree	Neutral	Agree	Agree	Agree	Strongly Agree	Neutral	Agree	1
2023/09/18 11:44:25 PM GMT+3	25 - 30	Female	Saudi	1-4	> 20	< 5	>15	40 - 50	No	Yes	< 5 min	Yes	No	Yes	Yes	Neutral	Neutral	Neutral	Agree	Agree	Agree	Agree	Neutral	Disagree	Neutral	Disagree	Neutral	Neutral	Neutral	Neutral	Agree	Agree	Agree	Neutral	Agree	Agree	Agree	Agree	Agree	1
2023/09/19 10:48:18 AM GMT+3	25 - 30	Female	Non Saudi	5-10	10 - 20	5 -10	5 - 10	40 - 50	No	Yes	< 5 min	Yes	Yes	Yes	Yes	Agree	Agree	Agree	Agree	Strongly Disagree	Neutral	Disagree	Strongly agree	Neutral	Neutral	Neutral	Neutral	Agree	Agree	Agree	Agree	Agree	Strongly Agree	Agree	Agree	Agree	Agree	Agree	Agree	2
2023/09/19 10:50:29 AM GMT+3	31 - 35	Male	Non Saudi	11 - 15	> 20	< 5	10 - 15	> 50	Yes	Yes	5 - 10 min	Yes	No	No	Yes	Agree		Agree	Agree	Agree	Agree	Agree	Agree	Agree	Agree	Agree	Neutral	Agree	Disagree	Disagree	Agree	Agree	Agree	Strongly Disagree	Agree	Agree	Agree	Disagree	Disagree	1
2023/09/19 10:59:40 AM GMT+3	25 - 30	Female	Saudi	1-4	< 10	< 5	5 - 10	< 40	Yes	Yes	10 - 15 min	Yes	Yes	Yes	Yes	Strongly agree	Strongly agree	Strongly agree	Strongly agree	Strongly agree	Strongly agree	Strongly agree	Strongly agree	Strongly agree	Strongly agree	Strongly agree	Strongly agree	Strongly agree	Strongly agree	Strongly agree	Strongly Agree	Strongly Agree	Strongly Agree	Strongly Agree	Strongly Agree	Strongly Agree	Strongly Agree	Strongly Agree	Strongly Agree	2
2023/09/19 11:01:44 AM GMT+3	25 - 30	Female	Saudi	1-4	< 10	< 5	< 5	< 40	Yes	Yes	10 - 15 min	Yes	Yes	Yes	Yes	Agree	Agree	Neutral	Agree	Agree	Neutral	Neutral	Disagree	Disagree	Disagree	Disagree	Disagree	Disagree	Disagree	Disagree	Agree	Agree	Agree	Agree	Agree	Agree		Disagree	Disagree	2
2023/09/19 11:54:09 AM GMT+3	31 - 35	Female	Saudi	1-4	10 - 20	5 -10	10 - 15	40 - 50	Yes	Yes	5 - 10 min	No	No	No	No	Neutral	Neutral	Neutral	Neutral	Neutral	Neutral	Neutral	Neutral	Neutral	Neutral	Neutral	Neutral	Neutral	Neutral	Neutral	Disagree	Disagree	Disagree	Disagree	Disagree	Disagree	Disagree	Agree	Agree	2
2023/09/19 12:01:11 PM GMT+3	25 - 30	Male	Saudi	1-4	> 20	5 -10	5 - 10	40 - 50	No	No	< 5 min	Yes	No	Yes	Yes	Neutral	Disagree	Agree	Strongly Disagree	Strongly Disagree	Neutral	Strongly agree	Strongly Disagree	Neutral	Disagree	Disagree	Strongly agree	Neutral	Neutral	Strongly agree	Disagree	Agree	Strongly Disagree	Agree		Disagree	Disagree	Strongly Agree		2
2023/09/19 7:04:28 PM GMT+3	25 - 30	Male	Saudi	1-4	> 20	< 5	10 - 15	> 50	No	No	< 5 min	Yes	Yes	No	Yes	Disagree	Strongly agree	Strongly agree	Neutral	Strongly Disagree	Strongly Disagree	Disagree	Strongly Disagree	Disagree	Strongly Disagree	Strongly Disagree	Strongly Disagree	Disagree	Strongly Disagree	Strongly Disagree	Strongly Agree	Strongly Agree	Neutral	Strongly Disagree	Strongly Agree	Neutral	Strongly Agree	Strongly Agree	Neutral	1
2023/09/19 8:40:40 PM GMT+3	25 - 30	Male	Saudi	1-4	< 10	> 10		< 40	Yes	Yes	5 - 10 min	Yes	No	Yes	Yes	Strongly Disagree	Strongly Disagree	Agree	Strongly Disagree	Strongly agree	Strongly Disagree	Strongly agree	Strongly Disagree	Strongly agree	Strongly agree	Strongly agree	Disagree	Strongly Disagree	Strongly Disagree	Strongly agree	Strongly Agree	Strongly Disagree	Strongly Agree	Strongly Agree	Strongly Disagree	Strongly Agree	Strongly Disagree	Strongly Agree	Agree	1
2023/09/19 8:58:00 PM GMT+3	31 - 35	Male	Saudi	11 - 15	> 20	> 10	>15	> 50	Yes	Yes	5 - 10 min	No	No	No	Yes	Agree	Neutral	Agree	Neutral	Agree	Neutral	Neutral	Neutral	Neutral	Agree	Neutral	Disagree	Disagree	Disagree	Strongly Disagree	Agree	Neutral	Neutral	Strongly Agree	Agree	Disagree	Agree	Disagree	Neutral	1
2023/09/19 9:42:40 PM GMT+3	25 - 30	Female	Saudi	1-4	< 10	< 5	< 5	< 40	Yes	Yes	< 5 min	Yes	Yes	Yes	Yes	Strongly agree	Strongly agree	Strongly agree	Strongly agree	Strongly agree	Strongly agree	Strongly agree	Strongly agree	Strongly agree	Strongly agree	Strongly agree	Strongly agree	Strongly agree	Strongly agree	Strongly agree	Strongly Agree	Strongly Agree	Strongly Agree	Strongly Agree	Strongly Agree	Strongly Agree	Strongly Agree	Strongly Agree	Strongly Agree	1
2023/09/19 10:14:50 PM GMT+3	25 - 30	Female	Saudi	5-10	10 - 20	< 5	10 - 15	< 40	Yes	Yes	5 - 10 min	Yes	Yes	Yes	Yes	Strongly agree	Neutral	Disagree	Neutral	Neutral	Strongly agree	Agree	Neutral	Agree	Strongly Disagree	Strongly agree	Neutral	Agree	Disagree	Neutral	Strongly Agree	Agree	Disagree	Neutral	Strongly Disagree	Disagree	Neutral	Strongly Agree	Strongly Disagree	1
2023/09/19 10:21:39 PM GMT+3	25 - 30	Male	Saudi	1-4	10 - 20	5 -10	10 - 15	< 40	Yes	Yes	5 - 10 min	Yes	Yes	No	No	Strongly agree	Strongly agree	Strongly agree	Strongly agree	Strongly agree	Strongly agree	Strongly agree	Strongly agree	Strongly agree	Strongly agree	Strongly agree	Strongly agree	Strongly agree	Strongly agree	Strongly agree	Strongly Agree	Strongly Agree	Strongly Agree	Strongly Agree	Strongly Agree	Strongly Agree	Strongly Agree	Strongly Agree	Strongly Agree	3
2023/09/19 11:51:49 PM GMT+3	25 - 30	Female	Saudi	1-4	10 - 20	< 5	10 - 15	< 40	Yes	Yes	5 - 10 min	Yes	No	No	Yes	Strongly agree	Strongly agree	Agree	Agree	Agree	Agree	Agree	Agree	Agree	Agree	Agree	Agree	Agree	Agree	Agree	Agree	Agree	Agree	Agree	Agree	Agree	Agree	Agree	Agree	4
2023/09/20 12:20:24 AM GMT+3	25 - 30	Female	Saudi	1-4	10 - 20	< 5	5 - 10	40 - 50	Yes	Yes	5 - 10 min	Yes	No	No	Yes	Strongly agree	Strongly agree	Strongly agree	Neutral	Agree	Neutral	Neutral	Neutral	Neutral	Agree	Strongly agree	Strongly agree	Neutral	Neutral	Neutral	Strongly Agree	Strongly Agree	Strongly Agree	Neutral	Agree	Agree	Strongly Agree	Strongly Agree	Agree	1
2023/09/20 12:43:11 AM GMT+3	25 - 30	Female	Saudi	1-4	> 20	< 5	< 5	40 - 50	Yes	Yes	< 5 min	Yes	Yes	No	Yes	Agree	Agree	Agree	Agree	Agree	Agree	Agree	Agree	Agree	Agree	Agree	Agree	Agree	Neutral	Neutral	Agree	Agree	Agree	Neutral	Neutral	Neutral	Neutral	Neutral	Neutral	1
2023/09/20 1:18:28 AM GMT+3	25 - 30	Female	Saudi	1-4	> 20	< 5	5 - 10	40 - 50	Yes	Yes	5 - 10 min	Yes	Yes	Yes	No	Strongly agree	Strongly agree	Strongly agree	Strongly Disagree	Neutral	Neutral	Neutral	Strongly Disagree	Agree	Neutral	Neutral	Strongly Disagree	Strongly Disagree	Strongly agree	Strongly Disagree	Neutral	Strongly Disagree	Neutral	Strongly Agree	Agree	Strongly Disagree	Agree	Neutral	Disagree	4
2023/09/20 6:32:39 AM GMT+3	25 - 30	Female	Saudi	1-4	10 - 20	< 5	< 5	40 - 50	No	Yes	< 5 min	Yes	No	Yes	Yes	Agree	Neutral	Agree	Agree	Agree	Neutral	Neutral	Agree	Neutral	Neutral	Neutral	Disagree	Disagree	Neutral	Disagree	Disagree	Disagree	Disagree	Strongly Agree	Disagree	Disagree	Neutral	Neutral	Neutral	1
2023/09/20 8:30:23 AM GMT+3	25 - 30	Female	Saudi	1-4	< 10	5 -10	< 5	< 40	Yes	Yes	5 - 10 min	No	No	No	No	Agree	Agree	Agree	Agree	Agree	Agree	Agree	Agree	Agree	Agree	Agree	Agree	Agree	Agree	Agree	Agree	Agree	Agree	Agree	Agree	Agree	Agree	Agree	Agree	2
2023/09/20 11:12:24 AM GMT+3	25 - 30	Female	Saudi	1-4	> 20	5 -10	>15	< 40	Yes	Yes	5 - 10 min	Yes	Yes	No	No	Agree	Agree	Agree	Strongly Disagree	Neutral	Disagree	Agree	Disagree	Agree	Disagree	Disagree	Disagree	Strongly Disagree	Agree	Strongly Disagree	Agree	Agree	Agree	Disagree	Neutral	Disagree	Agree	Disagree	Disagree	5
2023/09/20 11:34:48 AM GMT+3	25 - 30	Female	Saudi	1-4	< 10	< 5	< 5	< 40	Yes	Yes	< 5 min	No	Yes	Yes	Yes	Strongly agree	Strongly agree	Strongly agree	Strongly agree	Strongly agree	Strongly agree	Strongly agree	Strongly agree	Strongly agree	Strongly agree	Strongly agree	Strongly agree	Strongly agree	Strongly agree	Strongly agree	Strongly Agree	Strongly Agree	Strongly Agree	Strongly Agree	Strongly Agree	Strongly Agree	Strongly Agree	Strongly Agree	Strongly Agree	5
2023/09/20 12:17:56 PM GMT+3	25 - 30	Female	Saudi	1-4	< 10	< 5	< 5	< 40	Yes	Yes	< 5 min	Yes	No	No	No	Strongly agree	Strongly agree	Neutral	Neutral	Disagree	Agree	Agree	Agree	Strongly agree	Strongly agree	Strongly agree	Strongly agree	Agree	Neutral	Neutral	Neutral	Neutral	Neutral	Neutral	Neutral	Neutral	Neutral	Neutral	Neutral	1
2023/09/20 1:04:46 PM GMT+3	25 - 30	Female	Saudi	1-4	< 10	< 5	< 5	< 40	Yes	Yes	10 - 15 min	Yes	No	Yes	Yes	Neutral	Neutral	Disagree	Strongly agree	Agree	Disagree	Strongly Disagree	Neutral	Neutral	Neutral	Agree	Strongly Disagree	Strongly agree	Agree	Neutral	Disagree	Agree	Disagree	Agree	Strongly Agree	Neutral	Neutral	Strongly Disagree	Strongly Disagree	1
2023/09/20 2:39:05 PM GMT+3	25 - 30	Female	Saudi	1-4	< 10	5 -10	< 5	< 40	Yes	Yes	5 - 10 min	Yes	Yes	No	No	Agree	Agree	Agree	Agree	Agree	Agree	Agree	Agree	Agree	Agree	Agree	Agree	Agree	Agree	Agree	Disagree	Disagree	Agree	Agree	Agree	Agree	Agree	Agree	Agree	5
2023/09/20 2:48:59 PM GMT+3	25 - 30	Female	Saudi	1-4	< 10	5 -10	5 - 10	40 - 50	Yes	No	< 5 min	No	Yes	Yes	No	Strongly Disagree	Strongly Disagree	Strongly Disagree	Strongly agree	Agree	Neutral	Disagree	Strongly Disagree	Agree	Neutral	Strongly agree	Disagree	Neutral	Strongly Disagree	Agree	Strongly Disagree	Disagree	Agree	Strongly Disagree	Strongly Agree	Strongly Disagree	Strongly Agree	Strongly Disagree	Strongly Agree	6
2023/09/20 3:13:12 PM GMT+3	25 - 30	Female	Saudi	1-4	> 20	< 5	>15	40 - 50	Yes	No	5 - 10 min	Yes	Yes	No	Yes	Strongly agree	Strongly agree	Strongly agree	Neutral	Strongly agree	Strongly agree	Strongly agree	Strongly agree	Strongly agree	Strongly agree	Strongly agree	Agree	Strongly Disagree	Strongly agree	Disagree	Strongly Agree	Strongly Agree	Strongly Agree	Strongly Agree	Strongly Agree	Strongly Agree	Strongly Agree	Strongly Agree	Strongly Agree	3
2023/09/20 6:28:16 PM GMT+3	25 - 30	Male	Saudi	11 - 15	10 - 20	5 -10	10 - 15	40 - 50	Yes	No	> 15 min	Yes	Yes	No	No	Neutral	Strongly agree	Disagree	Neutral	Strongly Disagree	Strongly Disagree	Strongly Disagree	Strongly Disagree	Strongly Disagree	Strongly Disagree	Strongly Disagree	Strongly agree	Strongly Disagree	Strongly agree	Neutral	Strongly Agree	Strongly Agree	Agree	Neutral	Neutral	Strongly Disagree	Strongly Disagree	Strongly Disagree	Strongly Disagree	6
2023/09/20 9:17:41 PM GMT+3	25 - 30	Male	Saudi	1-4	< 10	< 5	< 5	< 40	Yes	Yes	5 - 10 min	No	Yes	No	Yes	Neutral	Agree	Neutral	Agree	Agree	Neutral	Neutral	Neutral	Agree	Agree	Agree	Neutral	Agree	Agree	Agree	Agree	Neutral	Agree	Neutral	Agree	Neutral	Agree	Neutral	Agree	5
2023/09/21 11:05:39 AM GMT+3	31 - 35	Male	Saudi	1-4	> 20	< 5	>15	40 - 50	Yes	Yes	5 - 10 min	Yes	No	No	Yes	Agree	Neutral	Agree	Neutral	Agree	Neutral	Neutral	Neutral	Agree	Agree	Agree	Agree	Agree	Disagree	Neutral	Agree	Agree	Agree	Neutral	Agree	Agree	Agree	Neutral	Disagree	1
2023/09/21 2:01:11 PM GMT+3	25 - 30	Female	Saudi	1-4	> 20	< 5	>15	40 - 50	Yes	No	< 5 min	Yes	Yes	No	Yes	Strongly agree	Strongly agree	Agree	Neutral	Agree	Neutral	Agree	Agree	Agree	Disagree	Neutral	Disagree	Agree	Neutral	Neutral	Strongly Agree	Strongly Agree	Strongly Agree	Disagree	Neutral	Agree	Agree	Strongly Agree	Agree	1
2023/09/21 2:16:56 PM GMT+3	31 - 35	Male	Non Saudi	5-10	> 20	< 5	>15	> 50	Yes	Yes	5 - 10 min	Yes	Yes	Yes	No	Agree	Agree	Agree	Agree	Agree	Agree	Agree	Agree	Agree	Agree	Agree	Agree	Agree	Agree	Agree	Agree	Agree	Agree	Agree	Agree	Agree	Agree	Agree	Agree	3
2023/09/21 3:26:11 PM GMT+3	25 - 30	Female	Saudi	1-4	> 20	5 -10	>15	< 40	Yes	Yes	5 - 10 min	No	No	Yes	Yes	Strongly agree	Agree	Agree	Strongly Disagree	Disagree	Disagree	Disagree	Disagree	Agree	Agree	Agree	Agree	Agree	Agree	Agree	Agree	Agree	Neutral	Strongly Disagree	Neutral	Disagree	Strongly Disagree	Disagree	Neutral	6
2023/09/21 4:13:20 PM GMT+3	25 - 30	Female	Saudi	1-4	> 20	5 -10	>15	< 40	Yes	Yes	5 - 10 min	Yes	Yes	No	Yes	Neutral	Agree	Agree	Strongly Disagree	Agree	Neutral	Agree	Agree	Agree	Agree	Agree	Agree	Agree	Agree	Disagree	Neutral	Neutral	Neutral	Neutral	Agree	Agree	Agree	Agree	Agree	3
2023/09/21 4:21:54 PM GMT+3	25 - 30	Female	Saudi	1-4	< 10	< 5	5 - 10	< 40	Yes	Yes	< 5 min	No	Yes	Yes	Yes	Agree	Neutral	Neutral	Disagree	Neutral	Agree	Disagree	Agree	Neutral	Agree	Agree	Agree	Strongly agree	Strongly agree	Agree	Neutral	Neutral	Neutral	Neutral	Neutral	Neutral	Neutral	Neutral	Agree	3
2023/09/21 5:44:48 PM GMT+3	25 - 30	Female	Saudi	1-4	< 10	5 -10	>15	40 - 50	Yes	No	5 - 10 min	Yes	No	No	Yes	Strongly agree	Neutral	Agree	Disagree	Disagree	Neutral	Agree	Disagree	Disagree	Agree	Neutral	Agree	Disagree	Neutral	Agree	Neutral	Strongly Agree	Disagree	Strongly Agree	Agree	Neutral	Neutral	Strongly Agree	Agree	3
2023/09/21 6:06:27 PM GMT+3	25 - 30	Female	Saudi	1-4	< 10	5 -10	5 - 10	< 40	Yes	Yes	< 5 min	Yes	Yes	No	No	Strongly agree	Agree	Neutral	Strongly agree	Agree	Neutral	Neutral	Agree	Strongly agree	Disagree	Strongly agree	Strongly agree	Strongly agree	Disagree	Neutral	Agree	Disagree	Disagree	Strongly Agree	Strongly Agree	Strongly Agree	Strongly Agree	Strongly Agree	Strongly Agree	3
2023/09/21 10:21:32 PM GMT+3	31 - 35	Male	Non Saudi	5-10	> 20	< 5	>15	> 50	Yes	Yes	5 - 10 min	Yes	No	No	No	Agree	Agree	Agree	Neutral	Agree	Agree	Neutral	Agree	Agree	Neutral	Agree	Neutral	Neutral		Strongly agree	Agree	Strongly Agree	Strongly Agree	Strongly Agree	Agree	Agree	Agree	Agree	Agree	1
2023/09/22 2:42:21 PM GMT+3	25 - 30	Male	Saudi	1-4	> 20	< 5	>15	< 40	Yes	Yes	5 - 10 min	Yes	No	No	Yes	Agree	Agree	Agree	Agree	Agree	Agree	Agree	Agree	Agree	Agree	Agree	Agree	Agree	Agree	Strongly agree	Strongly Agree	Strongly Agree	Strongly Agree	Strongly Agree	Strongly Agree	Strongly Agree	Strongly Agree	Strongly Agree	Strongly Agree	4
2023/09/22 2:46:52 PM GMT+3	31 - 35	Female	Non Saudi	5-10	> 20	> 10	>15	> 50	No	No	> 15 min	Yes	No	No	Yes	Disagree	Disagree	Disagree	Disagree	Disagree	Disagree	Disagree	Agree	Disagree	Disagree	Disagree	Disagree	Disagree	Disagree	Agree	Neutral	Neutral	Neutral	Strongly Disagree	Neutral	Disagree	Agree	Disagree	Neutral	4
2023/09/22 7:05:10 PM GMT+3	25 - 30	Male	Saudi	5-10	> 20	> 10	>15	40 - 50	Yes	Yes	10 - 15 min	Yes	Yes	Yes	Yes	Neutral	Neutral	Neutral	Neutral	Neutral	Neutral	Neutral	Neutral	Neutral	Neutral	Neutral	Neutral	Disagree	Neutral	Neutral	Agree	Strongly Agree	Agree	Strongly Agree	Neutral	Neutral	Neutral	Agree	Neutral	3
2023/09/24 6:04:11 PM GMT+3	25 - 30	Male	Saudi	1-4	10 - 20	5 -10	5 - 10	> 50	Yes	Yes	5 - 10 min	Yes	Yes	Yes	Yes	Agree	Agree	Neutral		Agree	Agree	Agree	Neutral	Agree	Disagree	Disagree	Disagree	Agree	Strongly agree	Agree	Agree	Strongly Agree	Strongly Agree	Strongly Agree	Strongly Agree	Agree	Agree	Agree	Agree	6
2023/09/24 6:12:38 PM GMT+3	25 - 30	Male	Saudi	1-4	> 20	5 -10	>15	40 - 50	Yes	Yes	10 - 15 min	Yes	No	Yes	Yes	Strongly agree	Strongly agree	Strongly agree	Agree	Strongly agree	Strongly agree	Strongly agree	Strongly agree	Strongly agree	Agree	Disagree	Strongly agree	Strongly agree	Strongly agree	Agree	Agree	Disagree	Agree	Agree	Strongly Agree	Strongly Agree	Strongly Agree	Strongly Agree	Strongly Agree	6
2023/09/24 6:22:32 PM GMT+3	31 - 35	Female	Saudi	1-4	> 20	< 5	>15	> 50	Yes	Yes	< 5 min	Yes	No	No	Yes	Agree	Agree	Agree	Neutral	Agree	Neutral	Neutral	Agree	Agree	Agree	Agree	Agree	Agree	Neutral	Neutral	Agree	Agree	Neutral	Neutral	Strongly Agree	Strongly Agree	Strongly Agree	Strongly Agree	Strongly Agree	6
2023/09/24 6:26:24 PM GMT+3	25 - 30	Female	Saudi	1-4	> 20	< 5	>15	> 50	Yes	Yes	< 5 min	Yes	No	Yes	Yes	Agree	Agree	Agree	Neutral	Agree	Agree	Agree	Agree	Agree	Neutral	Neutral	Agree	Agree	Agree	Neutral	Agree	Agree	Agree	Disagree	Agree	Agree	Agree	Strongly Agree	Agree	6
2023/09/24 6:36:14 PM GMT+3	25 - 30	Female	Saudi	1-4	> 20	< 5	>15	> 50	Yes	Yes	< 5 min	Yes	Yes	Yes	Yes	Strongly agree	Agree	Agree	Agree	Agree	Agree	Agree	Agree	Agree	Disagree	Agree	Agree	Agree	Agree	Agree	Agree	Agree	Agree	Disagree	Agree	Agree	Agree	Agree	Agree	6
2023/09/24 6:51:29 PM GMT+3	25 - 30	Female	Saudi	1-4	10 - 20	< 5	10 - 15	> 50	Yes	Yes	< 5 min	Yes	Yes	Yes	Yes	Strongly agree	Agree	Agree	Neutral	Strongly agree	Strongly agree	Strongly agree	Strongly agree	Strongly agree	Agree	Strongly agree	Strongly agree	Strongly agree	Neutral	Agree	Strongly Agree	Strongly Agree	Strongly Agree	Neutral	Agree	Agree	Agree	Strongly Agree	Strongly Agree	6
2023/09/24 7:16:46 PM GMT+3	25 - 30	Female	Saudi	1-4	10 - 20	< 5	10 - 15	40 - 50	Yes	Yes	< 5 min	Yes	No	Yes	Yes	Agree	Agree	Agree	Agree	Agree	Agree	Agree	Agree	Agree	Agree	Agree	Agree	Agree	Agree	Neutral	Agree	Agree	Agree	Agree	Agree	Agree	Agree	Agree	Agree	6
2023/09/24 7:18:29 PM GMT+3	31 - 35	Male	Saudi	5-10	> 20	< 5	>15	40 - 50	Yes	Yes	< 5 min	Yes	Yes	Yes	Yes	Agree	Agree	Agree	Agree	Agree	Agree	Agree	Agree	Agree	Agree	Agree	Agree	Agree	Agree	Agree	Agree	Agree	Agree	Agree	Agree	Agree	Agree	Agree	Agree	6
2023/09/24 7:20:44 PM GMT+3	25 - 30	Female	Saudi	1-4	> 20	< 5	>15	40 - 50	Yes	Yes	< 5 min	Yes	Yes	Yes	Yes	Agree	Agree	Agree	Agree	Agree	Agree	Agree	Agree	Agree	Agree	Agree	Agree	Agree	Agree	Agree	Agree	Agree	Agree	Agree	Agree	Agree	Agree	Agree	Agree	6
2023/09/25 11:16:39 AM GMT+3	25 - 30	Male	Non Saudi	5-10	> 20	< 5	10 - 15	< 40	Yes	Yes	5 - 10 min	Yes	Yes	No	Yes	Agree	Agree	Neutral	Agree	Agree	Agree	Agree	Agree	Agree	Agree	Neutral	Neutral	Agree	Agree	Strongly agree	Strongly Agree	Agree	Strongly Agree	Disagree	Agree	Agree	Agree	Agree	Agree	1
2023/09/25 10:20:02 PM GMT+3	25 - 30	Male	Saudi	1-4	> 20	5 -10	>15	< 40	Yes	No	< 5 min	Yes	Yes	No	Yes	Strongly agree	Strongly agree	Strongly agree	Strongly Disagree	Strongly agree	Neutral	Neutral	Strongly Disagree	Strongly agree	Strongly Disagree	Strongly agree	Disagree	Strongly Disagree	Neutral	Neutral	Strongly Agree	Strongly Agree	Strongly Agree	Disagree	Disagree	Neutral	Neutral	Agree	Disagree	5
2023/09/27 11:03:22 AM GMT+3	25 - 30	Female	Saudi	1-4	> 20	< 5	>15	< 40	No	No	< 5 min	Yes	Yes	Yes	Yes	Disagree	Disagree	Disagree	Disagree	Agree	Disagree	Strongly agree	Strongly agree	Agree	Disagree	Agree	Disagree	Agree	Agree	Agree	Agree	Agree	Agree	Agree						4
2023/09/27 11:13:58 AM GMT+3	25 - 30	Female	Saudi	1-4	10 - 20	5 -10	10 - 15	< 40	Yes	Yes	< 5 min	Yes	No	No	No	Disagree	Agree	Agree	Neutral	Disagree	Neutral	Neutral	Neutral	Neutral	Agree	Agree	Agree	Agree	Neutral	Neutral	Neutral	Agree	Neutral	Disagree	Neutral	Disagree	Agree	Disagree	Neutral	4
2023/09/27 11:31:30 AM GMT+3	25 - 30	Female	Saudi	1-4	10 - 20	< 5	10 - 15	< 40	Yes	Yes	< 5 min	Yes	No	No	Yes	Agree	Agree	Agree	Neutral	Neutral	Agree	Neutral	Agree	Neutral	Agree	Neutral	Agree	Agree	Agree	Agree	Agree	Agree	Neutral	Disagree	Agree	Neutral	Agree	Agree	Agree	4
2023/09/27 6:53:17 PM GMT+3	31 - 35	Male	Saudi	5-10	> 20	5 -10	10 - 15	< 40	Yes	Yes	< 5 min	Yes	No	No	Yes	Agree	Agree	Neutral	Disagree	Agree	Agree	Agree	Disagree	Agree	Strongly agree	Strongly agree	Strongly agree	Neutral	Strongly Disagree	Strongly Disagree	Agree	Agree	Agree	Neutral	Agree	Agree	Agree	Agree	Neutral	1
2023/09/27 6:57:17 PM GMT+3	31 - 35	Male	Non Saudi	11 - 15	> 20	< 5	10 - 15	> 50	Yes	Yes	5 - 10 min	Yes	No	No	Yes	Agree	Neutral	Neutral	Agree	Agree	Agree	Agree	Neutral	Agree	Disagree	Disagree	Disagree	Neutral	Disagree	Disagree	Agree	Agree	Agree	Agree	Agree	Agree	Agree	Agree	Agree	6
2023/09/27 7:00:18 PM GMT+3	25 - 30	Female	Saudi	1-4	> 20	< 5	< 5	40 - 50	Yes	No	< 5 min	No	No	Yes	Yes	Agree	Neutral	Neutral	Agree	Agree	Neutral	Agree	Neutral	Agree	Neutral	Neutral	Neutral	Agree	Agree	Strongly agree	Strongly Agree	Strongly Agree	Strongly Agree	Neutral	Strongly Agree	Strongly Agree	Strongly Agree	Agree	Strongly Agree	1
2023/09/27 7:23:20 PM GMT+3	25 - 30	Female	Saudi	1-4	10 - 20	< 5	< 5	40 - 50	Yes	Yes	< 5 min	No	No	No	No	Neutral	Neutral	Neutral	Neutral	Neutral	Neutral	Neutral	Neutral	Neutral	Neutral	Neutral	Neutral	Neutral	Neutral	Neutral	Neutral	Neutral	Neutral	Neutral	Neutral	Neutral	Neutral	Neutral	Neutral	1
2023/09/27 7:29:36 PM GMT+3	25 - 30	Male	Non Saudi	5-10	> 20	< 5	5 - 10	> 50	Yes	Yes	5 - 10 min	Yes	No	Yes	No	Strongly agree	Strongly agree	Agree	Strongly agree	Strongly agree	Strongly agree	Strongly agree	Strongly agree	Strongly agree	Strongly agree	Strongly agree	Strongly agree	Strongly agree	Strongly agree	Strongly agree
2023/09/27 7:34:10 PM GMT+3	31 - 35	Male	Non Saudi	5-10	> 20	< 5	5 - 10	> 50	Yes	Yes	5 - 10 min	Yes	No	Yes	Yes	Agree	Agree	Agree	Strongly agree	Strongly agree	Strongly agree	Strongly agree	Strongly agree	Strongly agree	Strongly agree	Strongly agree	Strongly agree	Strongly agree	Strongly agree	Strongly agree	Agree	Disagree	Strongly Disagree	Neutral	Strongly Agree	Strongly Agree	Disagree	Agree	Agree	1
2023/09/27 8:31:55 PM GMT+3	> 40	Male	Non Saudi	> 15	> 20	< 5	>15	> 50	Yes	Yes	< 5 min	Yes	No	No	No	Strongly agree	Strongly agree	Strongly agree	Strongly agree	Strongly agree	Strongly agree	Strongly agree	Strongly agree		Strongly agree	Strongly agree	Strongly agree	Strongly agree	Strongly agree	Strongly agree	Strongly Agree	Strongly Agree	Strongly Agree	Disagree	Agree	Strongly Agree	Strongly Agree	Neutral	Neutral	1
2023/09/27 10:01:10 PM GMT+3	31 - 35	Male	Saudi	1-4	10 - 20	< 5	>15	40 - 50	Yes	Yes	< 5 min	Yes	Yes	No	Yes	Agree	Agree	Agree	Agree	Agree	Agree	Agree	Agree	Agree	Agree	Agree	Agree	Agree	Agree	Agree	Agree	Agree	Agree	Disagree	Agree	Agree	Agree	Agree	Agree	6
2023/09/27 10:02:47 PM GMT+3	25 - 30	Female	Saudi	1-4	> 20	< 5	< 5	40 - 50	Yes	Yes	< 5 min	Yes	No	No	Yes	Agree	Agree	Agree	Agree	Agree	Agree	Agree	Agree	Agree	Agree	Agree	Agree	Agree	Agree	Agree	Agree	Agree	Agree	Disagree	Agree	Agree	Agree	Agree	Agree	6
2023/09/30 7:53:41 PM GMT+3	25 - 30	Male	Non Saudi	5-10	10 - 20	5 -10	5 - 10	40 - 50	Yes	Yes	< 5 min	Yes	Yes	No	No	Strongly agree	Strongly agree	Disagree	Disagree	Disagree	Neutral	Disagree	Disagree	Neutral	Strongly Disagree	Neutral	Agree	Strongly agree	Strongly agree	Strongly agree	Strongly Agree	Strongly Agree	Strongly Agree	Strongly Agree	Strongly Agree	Strongly Agree	Agree	Agree	Agree	2
2023/09/30 7:55:04 PM GMT+3	31 - 35	Male	Non Saudi	11 - 15	10 - 20	5 -10	5 - 10	40 - 50	No	No	10 - 15 min	Yes	No	No	Yes	Strongly agree	Disagree	Neutral	Agree	Agree	Agree	Agree	Agree	Agree	Agree	Neutral	Neutral	Neutral	Disagree	Neutral	Strongly Agree	Agree	Agree	Neutral	Strongly Disagree	Strongly Disagree	Disagree	Disagree	Strongly Agree	2
2023/09/30 7:59:21 PM GMT+3	25 - 30	Female	Saudi	1-4	< 10	< 5	< 5	< 40	Yes	Yes	< 5 min	Yes	Yes	Yes	Yes	Strongly agree	Strongly agree	Strongly agree	Strongly agree	Strongly agree	Strongly agree	Strongly agree	Strongly agree	Strongly agree	Strongly agree	Strongly agree	Strongly agree	Strongly agree	Strongly agree	Strongly agree	Strongly Agree	Strongly Agree	Strongly Agree	Strongly Agree	Strongly Agree	Strongly Agree	Strongly Agree	Strongly Agree	Strongly Agree	2
2023/09/30 8:03:07 PM GMT+3	25 - 30	Female	Saudi	1-4	10 - 20	< 5	10 - 15	< 40	No	Yes	10 - 15 min	No	No	Yes	Yes	Agree	Agree	Agree	Agree	Agree	Agree	Agree	Agree	Agree	Agree	Agree	Agree	Agree	Agree	Agree	Agree	Agree	Agree	Agree	Agree	Agree	Agree	Agree	Agree	2
2023/09/30 8:05:21 PM GMT+3	31 - 35	Male	Saudi	5-10	> 20	> 10	< 5	> 50	No	No	10 - 15 min	No	Yes	Yes	No	Neutral	Neutral	Neutral	Neutral	Neutral	Neutral		Neutral	Neutral	Neutral	Neutral		Neutral	Neutral	Neutral	Neutral	Neutral	Neutral	Neutral	Neutral	Neutral	Neutral	Neutral	Neutral	5
2023/09/30 8:11:01 PM GMT+3	25 - 30	Female	Saudi	5-10	10 - 20	< 5	10 - 15	> 50	Yes	No	5 - 10 min	Yes	Yes	No	Yes	Agree	Neutral	Neutral	Strongly agree	Disagree	Strongly Disagree	Strongly Disagree	Strongly agree	Agree	Strongly Disagree	Disagree	Strongly agree	Neutral	Strongly agree	Strongly Disagree		Disagree	Strongly Agree	Disagree	Strongly Disagree	Neutral	Neutral	Agree	Strongly Agree	2
2023/09/30 11:13:36 PM GMT+3	36 - 40	Male	Non Saudi	11 - 15	> 20	> 10	5 - 10	< 40	No	No	< 5 min	Yes	No	No	Yes	Strongly Disagree	Neutral	Strongly agree	Agree	Agree	Neutral	Agree	Disagree	Strongly agree	Disagree	Strongly Disagree	Strongly agree	Strongly agree	Disagree	Agree	Strongly Disagree	Strongly Agree	Strongly Agree	Neutral	Agree	Strongly Agree	Strongly Disagree	Agree	Strongly Agree	2
2023/10/01 11:11:35 AM GMT+3		Female	Saudi	1-4	10 - 20	< 5	5 - 10	< 40	Yes	Yes	< 5 min	Yes	No	No	Yes	Neutral	Neutral	Agree	Agree	Agree	Agree	Agree	Agree	Agree	Agree	Agree	Agree	Agree	Agree	Strongly agree	Agree	Agree	Agree	Strongly Agree	Strongly Agree	Neutral	Strongly Agree	Disagree	Disagree	3
2023/10/01 11:59:55 AM GMT+3	25 - 30	Female	Saudi	1-4	< 10	< 5	< 5	< 40	Yes	Yes	< 5 min	Yes	No	Yes	Yes	Agree	Agree	Agree	Agree	Agree	Agree	Agree	Agree	Agree	Agree	Agree	Agree	Agree	Agree	Agree	Agree	Agree	Agree	Agree	Agree	Agree	Agree	Agree	Agree	3
2023/10/01 2:32:47 PM GMT+3	25 - 30	Female	Saudi	1-4	10 - 20	< 5	< 5	< 40	Yes	Yes	5 - 10 min	Yes	No	No	No	Neutral	Strongly agree	Neutral	Strongly agree	Disagree	Strongly agree	Neutral	Neutral	Strongly agree	Neutral	Strongly Disagree	Neutral	Disagree	Agree	Neutral	Strongly Agree	Agree	Strongly Disagree	Disagree	Strongly Agree	Disagree	Strongly Agree	Neutral	Neutral	3
2023/10/01 6:59:46 PM GMT+3	25 - 30	Female	Saudi	1-4	> 20	< 5	< 5	< 40	No	Yes	5 - 10 min	Yes	No	Yes	No	Agree	Agree	Agree	Disagree	Agree	Agree	Agree	Agree	Agree	Agree	Agree	Agree	Agree	Agree	Agree	Agree	Agree	Agree	Agree	Neutral	Neutral	Neutral	Neutral	Neutral	3
2023/10/01 7:24:13 PM GMT+3	25 - 30	Female	Saudi	1-4	> 20	5 -10	5 - 10	< 40	Yes	Yes	5 - 10 min	Yes	Yes	No	No	Agree	Neutral	Agree	Disagree	Neutral	Neutral	Neutral	Neutral	Neutral		Neutral	Neutral	Neutral	Neutral	Neutral	Disagree	Neutral	Neutral	Neutral	Neutral	Neutral	Neutral	Neutral	Neutral	5
2023/10/01 7:38:16 PM GMT+3	36 - 40	Male	Saudi	11 - 15	10 - 20	5 -10	10 - 15	< 40	Yes	Yes	10 - 15 min	Yes	No	Yes	No	Strongly agree	Agree	Neutral	Neutral	Neutral	Neutral	Neutral	Neutral	Neutral	Neutral	Neutral	Neutral	Neutral	Neutral	Neutral	Disagree	Agree	Agree	Agree	Agree	Neutral	Agree	Agree	Agree	5
2023/10/01 7:49:59 PM GMT+3	25 - 30	Female	Saudi	1-4	> 20	5 -10	< 5	< 40	Yes	Yes	5 - 10 min	Yes	No	No	No	Strongly agree	Neutral	Strongly agree	Strongly agree	Strongly agree	Strongly agree	Strongly agree	Strongly agree	Strongly agree	Strongly agree	Neutral	Strongly agree	Strongly agree	Strongly agree	Strongly agree	Neutral	Agree	Neutral	Strongly Agree	Neutral	Agree	Strongly Agree	Strongly Agree	Strongly Agree	2
2023/10/01 8:01:22 PM GMT+3	25 - 30	Female	Saudi	1-4	> 20	> 10	>15	40 - 50	Yes	Yes	5 - 10 min	No	No	No	Yes	Agree	Agree	Agree	Neutral	Neutral	Neutral	Neutral	Neutral	Neutral	Neutral	Neutral	Neutral	Neutral	Neutral	Neutral	Neutral	Neutral	Neutral	Neutral	Neutral	Neutral	Neutral	Neutral	Neutral	5
2023/10/01 8:55:51 PM GMT+3	25 - 30	Male	Non Saudi	5-10	10 - 20	> 10	10 - 15	40 - 50	No	Yes	10 - 15 min		Yes	No	No	Agree	Neutral	Neutral	Agree	Neutral	Neutral	Agree	Agree	Agree	Agree	Neutral	Strongly agree	Agree	Agree	Agree	Neutral	Agree	Agree	Agree	Neutral	Agree	Agree	Agree	Agree	2
2023/10/02 2:11:50 AM GMT+3	25 - 30	Female	Saudi	1-4	> 20	5 -10	>15	< 40	Yes	Yes	5 - 10 min	Yes	Yes	No	No	Agree	Agree	Neutral	Strongly Disagree	Agree	Strongly Disagree	Disagree	Agree	Neutral	Disagree	Disagree	Disagree	Disagree	Agree	Disagree	Agree	Agree	Neutral	Strongly Disagree	Neutral	Disagree	Neutral	Disagree	Disagree	5
2023/10/02 6:35:26 PM GMT+3	25 - 30	Female	Saudi	1-4	< 10	> 10	>15	40 - 50	Yes	Yes	5 - 10 min	Yes	Yes	Yes	No	Agree	Neutral	Agree	Strongly Disagree	Neutral	Neutral	Agree	Neutral	Neutral	Disagree	Agree	Agree	Agree	Agree	Agree	Strongly Agree	Strongly Agree	Neutral	Strongly Agree	Agree	Neutral	Agree	Agree	Disagree	5
2023/10/02 9:29:35 PM GMT+3	25 - 30	Female	Saudi	1-4	< 10	< 5	< 5	< 40	No	No	< 5 min	Yes	Yes	No	No	Strongly Disagree	Strongly Disagree	Agree	Strongly Disagree	Strongly agree	Strongly Disagree	Strongly agree	Disagree	Strongly Disagree	Strongly Disagree	Strongly Disagree	Strongly Disagree	Strongly Disagree	Strongly agree	Strongly agree	Strongly Agree	Agree	Strongly Agree	Strongly Disagree	Neutral	Agree	Strongly Disagree	Strongly Agree	Strongly Disagree	4
2023/10/03 10:15:06 PM GMT+3	25 - 30	Male	Saudi	1-4	> 20	< 5	>15	40 - 50	Yes	Yes	< 5 min	Yes	Yes	No	Yes	Agree	Agree	Agree	Agree	Agree	Agree	Agree	Agree	Agree	Agree	Agree	Agree	Agree	Agree	Agree	Agree	Agree	Agree	Strongly Disagree	Agree	Agree	Agree	Agree	Agree	6
2023/10/04 1:44:12 PM GMT+3	36 - 40	Female	Non Saudi	11 - 15	> 20	< 5	>15	40 - 50	Yes	Yes	< 5 min	No	Yes	No	Yes	Agree	Disagree	Agree	Disagree	Agree	Agree	Agree	Agree	Disagree	Neutral	Disagree	Agree	Neutral	Disagree	Disagree	Disagree	Agree	Neutral	Agree	Neutral	Disagree	Agree	Agree	Neutral	5
2023/10/10 11:54:50 AM GMT+3	25 - 30	Female	Saudi	1-4	< 10	< 5	< 5	< 40	Yes	Yes	< 5 min	Yes	Yes	Yes	Yes	Strongly agree	Strongly agree	Strongly agree	Strongly agree	Strongly agree	Strongly agree	Strongly agree		Strongly agree	Strongly agree	Strongly agree	Strongly agree	Strongly agree	Strongly agree	Strongly agree	Strongly Agree	Strongly Agree	Strongly Agree	Strongly Agree	Strongly Agree	Neutral	Neutral	Neutral	Neutral	3
2023/10/20 9:18:45 PM GMT+3	36 - 40	Female	Non Saudi	11 - 15	10 - 20	< 5	>15	40 - 50	Yes	Yes	5 - 10 min	Yes	No	No	Yes	Agree	Agree	Agree	Neutral	Agree	Disagree	Neutral	Neutral	Neutral	Neutral	Agree	Neutral	Neutral	Neutral	Neutral	Agree	Agree	Agree	Neutral	Agree	Neutral	Neutral	Neutral	Neutral	2
